# Supplementary material for: Postsynaptic burst reactivation of hippocampal neurons enables associative plasticity of temporally discontiguous inputs
Source: eLife. 2022 Oct 13;11:e81071. doi: 10.7554/eLife.81071 (PMC9612916; doi:10.7554/eLife.81071)
Supplement: Figure 6—source data 1. [file elife-81071-fig6-data1.csv]

INPUTS_A
0	0	0	0	0	0	0	0	0	0	0	0	0	0	0	0	0	0	0	0	0	0	0	0	0	0	0	0	0	0	0	0	0	0	0	0	0	0	0	0	0	0	0	0	0	0	0	0	0	0
0	0	0	0	0	0	0	0	0	0	0	0	0	0	0	0	0	0	0	0	0	0	0	0	0	0	0	0	0	0	0	0	0	0	0	0	0	0	0	0	0	0	0	0	1	0	0	0	0	0
0	0	0	0	0	0	0	0	0	0	0	0	0	0	0	0	0	0	0	0	0	0	0	0	0	0	0	0	0	0	0	0	0	0	0	0	0	0	0	0	0	0	0	0	0	0	0	0	0	0
0	0	0	0	0	0	0	0	0	0	0	0	0	0	0	0	0	0	0	0	0	0	0	0	0	0	0	0	0	0	0	0	0	0	0	0	0	0	0	0	0	1	0	0	0	0	0	0	0	0
0	0	0	0	0	0	0	0	0	1	0	0	0	0	0	0	0	0	0	0	0	0	0	0	0	0	0	0	0	0	0	0	0	0	0	0	0	0	0	0	0	0	0	0	0	0	0	0	0	0
0	0	0	0	0	0	0	0	0	0	0	0	0	0	0	0	0	0	0	0	0	0	0	0	0	0	0	0	0	0	0	0	0	0	0	1	0	0	0	0	0	0	0	0	0	0	0	0	0	0
0	0	0	0	0	0	0	0	0	0	0	0	0	0	0	0	0	0	0	0	0	0	0	0	0	0	0	0	0	0	0	0	0	0	0	0	0	1	0	0	0	0	0	0	0	0	0	0	0	0
0	0	0	0	0	0	0	0	0	0	0	0	0	0	0	0	0	0	0	0	0	0	0	0	0	0	0	0	0	0	0	0	0	0	0	0	0	0	0	0	0	0	0	0	0	0	0	0	0	0
0	0	0	0	0	0	0	0	0	0	0	0	0	0	0	0	0	0	0	0	0	0	0	0	0	0	0	0	0	0	0	0	0	0	0	0	0	0	0	0	0	0	0	0	0	0	0	0	0	0
0	0	0	0	0	0	0	0	0	0	0	0	0	1	0	0	0	0	0	0	0	0	0	0	0	0	0	0	0	0	0	0	0	0	0	0	0	0	0	0	0	0	0	0	0	0	0	0	0	0
OUTPUTS_A
0	0	0	0	0	0	0	0	0	0	0	0	0	0	0	0	0	0	0	0	0	0	0	0	0	0	0	0	0	0	0	0	0	0	0	0	0	0	0	0	0	0	0	0	0	0	0	0	0	0
0	0	0	0	0	0	0	0	0	0	0	0	0	0	0	0	0	0	0	0	0	0	0	0	0	0	0	0	0	0	0	0	0	0	0	0	0	0	0	0	0	0	0	0	0	0	0	0	0	0
0	0	0	0	0	0	0	0	0	0	0	0	0	0	0	0	0	0	0	0	0	0	0	0	0	0	0	0	0	0	0	0	0	0	0	0	0	0	0	0	0	0	0	0	0	0	0	0	0	0
0	0	0	0	0	0	0	0	0	0	0	0	0	0	0	0	0	0	0	0	0	0	0	0	0	0	0	0	0	0	0	0	0	0	0	0	0	0	0	0	0	0	0	0	0	0	0	0	0	0
0	0	0	0	0	0	0	0	0	0	0	0	0	0	0	0	0	0	0	0	0	0	0	0	0	0	0	0	0	0	0	0	0	0	0	0	0	0	0	0	0	0	0	0	0	0	0	0	0	0
0	0	0	0	0	0	0	0	0	0	0	0	0	0	0	0	0	0	0	0	0	0	0	0	0	0	0	0	0	0	0	0	0	0	0	0	0	0	0	0	0	0	0	0	0	0	0	0	0	0
0	0	0	0	0	0	0	0	0	0	0	0	0	0	0	0	0	0	0	0	0	0	0	0	0	0	0	0	0	0	0	0	0	0	0	0	0	0	0	0	0	0	0	0	0	0	0	0	0	0
0	0	0	0	0	0	0	0	0	0	0	0	0	0	0	0	0	0	0	0	0	0	0	0	0	0	0	0	0	0	0	0	0	0	0	0	0	0	0	0	0	0	0	0	0	0	0	0	0	0
0	0	0	0	0	0	0	0	0	0	0	0	0	0	0	0	0	0	0	0	0	0	0	0	0	0	0	0	0	0	0	0	0	0	0	0	0	0	0	0	0	0	0	0	0	0	0	0	0	0
0	0	0	0	0	0	0	0	0	0	0	0	0	0	0	0	0	0	0	0	0	0	0	0	0	0	0	0	0	0	0	0	0	0	0	0	0	0	0	0	0	0	0	0	0	0	0	0	0	0
WEIGHTS_A
1.1191	1.3028	1.3515	1.2696	1.263	1.3291	1.4189	1.0649	1.436	1.1863	1.0823	1.1335	1.4423	1.0526	1.444	1.462	1.1925	1.2386	1.2613	1.3615	1.3005	1.1665	1.267	1.4606	1.3594	1.1227	1.1747	1.1865	1.5371	1.259	1.4304	1.2335	1.2076	1.1889	1.3812	1.1605	1.2429	1.2145	1.2405	1.1156	1.4579	1.4262	1.4068	1.3579	1.2119	1.3196	1.2024	1.1025	1.2035	1.2222
1.1191	1.3028	1.3515	1.2696	1.263	1.3291	1.4189	1.0649	1.436	1.1863	1.0823	1.1335	1.4423	1.0526	1.444	1.462	1.1925	1.2386	1.2613	1.3615	1.3005	1.1665	1.267	1.4606	1.3594	1.1227	1.1747	1.1865	1.5371	1.259	1.4304	1.2335	1.2076	1.1889	1.3812	1.1605	1.2429	1.2145	1.2405	1.1156	1.4579	1.4262	1.4068	1.3579	1.2119	1.3196	1.2024	1.1025	1.2035	1.2222
1.1191	1.3028	1.3515	1.2696	1.263	1.3291	1.4189	1.0649	1.436	1.1863	1.0823	1.1335	1.4423	1.0526	1.444	1.462	1.1925	1.2386	1.2613	1.3615	1.3005	1.1665	1.267	1.4606	1.3594	1.1227	1.1747	1.1865	1.5371	1.259	1.4304	1.2335	1.2076	1.1889	1.3812	1.1605	1.2429	1.2145	1.2405	1.1156	1.4579	1.4262	1.4068	1.3579	1.2119	1.3196	1.2024	1.1025	1.2035	1.2222
1.1191	1.3028	1.3515	1.2696	1.263	1.3291	1.4189	1.0649	1.436	1.1863	1.0823	1.1335	1.4423	1.0526	1.444	1.462	1.1925	1.2386	1.2613	1.3615	1.3005	1.1665	1.267	1.4606	1.3594	1.1227	1.1747	1.1865	1.5371	1.259	1.4304	1.2335	1.2076	1.1889	1.3812	1.1605	1.2429	1.2145	1.2405	1.1156	1.4579	1.4262	1.4068	1.3579	1.2119	1.3196	1.2024	1.1025	1.2035	1.2222
1.1191	1.3028	1.3515	1.2696	1.263	1.3291	1.4189	1.0649	1.436	1.1863	1.0823	1.1335	1.4423	1.0526	1.444	1.462	1.1925	1.2386	1.2613	1.3615	1.3005	1.1665	1.267	1.4606	1.3594	1.1227	1.1747	1.1865	1.5371	1.259	1.4304	1.2335	1.2076	1.1889	1.3812	1.1605	1.2429	1.2145	1.2405	1.1156	1.4579	1.4262	1.4068	1.3579	1.2119	1.3196	1.2024	1.1025	1.2035	1.2222
1.1191	1.3028	1.3515	1.2696	1.263	1.3291	1.4189	1.0649	1.436	1.1863	1.0823	1.1335	1.4423	1.0526	1.444	1.462	1.1925	1.2386	1.2613	1.3615	1.3005	1.1665	1.267	1.4606	1.3594	1.1227	1.1747	1.1865	1.5371	1.259	1.4304	1.2335	1.2076	1.1889	1.3812	1.1605	1.2429	1.2145	1.2405	1.1156	1.4579	1.4262	1.4068	1.3579	1.2119	1.3196	1.2024	1.1025	1.2035	1.2222
1.1191	1.3028	1.3515	1.2696	1.263	1.3291	1.4189	1.0649	1.436	1.1863	1.0823	1.1335	1.4423	1.0526	1.444	1.462	1.1925	1.2386	1.2613	1.3615	1.3005	1.1665	1.267	1.4606	1.3594	1.1227	1.1747	1.1865	1.5371	1.259	1.4304	1.2335	1.2076	1.1889	1.3812	1.1605	1.2429	1.2145	1.2405	1.1156	1.4579	1.4262	1.4068	1.3579	1.2119	1.3196	1.2024	1.1025	1.2035	1.2222
1.1191	1.3028	1.3515	1.2696	1.263	1.3291	1.4189	1.0649	1.436	1.1863	1.0823	1.1335	1.4423	1.0526	1.444	1.462	1.1925	1.2386	1.2613	1.3615	1.3005	1.1665	1.267	1.4606	1.3594	1.1227	1.1747	1.1865	1.5371	1.259	1.4304	1.2335	1.2076	1.1889	1.3812	1.1605	1.2429	1.2145	1.2405	1.1156	1.4579	1.4262	1.4068	1.3579	1.2119	1.3196	1.2024	1.1025	1.2035	1.2222
1.1191	1.3028	1.3515	1.2696	1.263	1.3291	1.4189	1.0649	1.436	1.1863	1.0823	1.1335	1.4423	1.0526	1.444	1.462	1.1925	1.2386	1.2613	1.3615	1.3005	1.1665	1.267	1.4606	1.3594	1.1227	1.1747	1.1865	1.5371	1.259	1.4304	1.2335	1.2076	1.1889	1.3812	1.1605	1.2429	1.2145	1.2405	1.1156	1.4579	1.4262	1.4068	1.3579	1.2119	1.3196	1.2024	1.1025	1.2035	1.2222
1.1191	1.3028	1.3515	1.2696	1.263	1.3291	1.4189	1.0649	1.436	1.1863	1.0823	1.1335	1.4423	1.0526	1.444	1.462	1.1925	1.2386	1.2613	1.3615	1.3005	1.1665	1.267	1.4606	1.3594	1.1227	1.1747	1.1865	1.5371	1.259	1.4304	1.2335	1.2076	1.1889	1.3812	1.1605	1.2429	1.2145	1.2405	1.1156	1.4579	1.4262	1.4068	1.3579	1.2119	1.3196	1.2024	1.1025	1.2035	1.2222
[truncated: 1,950 more columns]
