# Supplementary material for: Postsynaptic burst reactivation of hippocampal neurons enables associative plasticity of temporally discontiguous inputs
Source: eLife. 2022 Oct 13;11:e81071. doi: 10.7554/eLife.81071 (PMC9612916; doi:10.7554/eLife.81071)
Supplement: Figure 7—source data 1. [file elife-81071-fig7-data1.csv]

INPUTS_A
0	0	1	0	0	0	0	0	0	0	0	0	0	0	0	0	0	0	0	1	0	0	0	0	0	0	0	0	0	0	0	0	0	0	0	0	0	0	0	0	0	0	0	0	0	0	0	0	0	0
0	0	0	0	0	0	0	0	0	0	0	0	0	0	0	0	0	0	0	0	0	0	0	0	0	0	0	0	0	0	0	0	0	0	1	0	0	0	0	0	1	0	0	0	0	0	0	0	0	0
0	0	0	0	0	0	0	0	0	0	0	0	0	0	0	0	0	0	0	0	0	0	0	0	0	0	0	0	0	0	0	0	0	0	0	0	0	0	0	0	0	0	0	0	0	0	0	0	0	0
0	0	0	0	0	0	0	0	0	0	0	0	0	0	0	0	0	0	0	0	0	0	0	0	0	0	0	0	0	0	0	0	0	0	0	0	0	0	1	0	0	0	0	0	0	0	0	0	0	0
0	0	0	0	0	0	0	0	0	0	0	0	0	0	0	0	0	0	0	0	0	0	0	0	0	0	0	0	0	0	0	0	0	0	0	0	0	0	0	0	0	0	0	0	0	0	0	0	0	0
0	0	0	0	0	0	0	1	1	0	0	0	0	0	0	0	0	0	1	0	0	0	0	0	0	0	0	0	0	0	0	0	0	0	0	0	0	0	0	0	0	0	0	0	0	0	0	0	0	1
0	0	0	0	0	0	0	0	0	0	0	0	0	0	0	0	0	0	0	0	0	0	0	0	0	0	0	0	0	0	0	0	0	0	0	0	0	0	0	0	0	0	0	0	0	0	0	0	0	0
0	0	0	0	0	0	0	0	0	0	0	0	0	0	0	0	0	0	0	0	0	0	0	0	0	0	0	0	0	0	0	0	0	0	0	0	0	0	0	0	0	0	0	0	0	0	0	0	0	0
0	0	0	0	0	0	0	0	0	0	0	0	0	0	0	0	0	0	0	0	0	0	0	0	0	0	0	0	0	0	0	0	0	0	0	0	0	0	0	0	0	0	0	0	0	0	0	0	0	0
0	0	0	0	0	0	0	0	0	0	0	0	0	0	0	0	0	0	0	0	0	0	0	0	0	0	0	0	0	0	0	0	0	0	0	0	0	0	0	0	0	0	0	0	0	0	0	0	0	0
SUPERVISED INPUTS A
0	0	0	0	0	0	0	0	0	0	0	0	0	0	0	0	0	0	0	0	0	0	0	0	0	0	0	0	0	0	0	0	0	0	0	0	0	0	0	0	0	0	0	0	0	0	0	0	0	0
0	0	0	0	0	0	0	0	0	0	0	0	0	0	0	0	0	0	0	0	0	0	0	0	0	0	0	0	0	0	0	0	0	0	0	0	0	0	0	0	0	0	0	0	0	0	0	0	0	0
0	0	0	0	0	0	0	0	0	0	0	0	0	0	0	0	0	0	0	0	0	0	0	0	0	0	0	0	0	0	0	0	0	0	0	0	0	0	0	0	0	0	0	0	0	0	0	0	0	0
0	0	0	0	0	0	0	0	0	0	0	0	0	0	0	0	0	0	0	0	0	0	0	0	0	0	0	0	0	0	0	0	0	0	0	0	0	0	0	0	0	0	0	0	0	0	0	0	0	0
0	0	0	0	0	0	0	0	0	0	0	0	0	0	0	0	0	0	0	0	0	0	0	0	0	0	0	0	0	0	0	0	0	0	0	0	0	0	0	0	0	0	0	0	0	0	0	0	0	0
0	0	0	0	0	0	0	0	0	0	0	0	0	0	0	0	0	0	0	0	0	0	0	0	0	0	0	0	0	0	0	0	0	0	0	0	0	0	0	0	0	0	0	0	0	0	0	0	0	0
0	0	0	0	0	0	0	0	0	0	0	0	0	0	0	0	0	0	0	0	0	0	0	0	0	0	0	0	0	0	0	0	0	0	0	0	0	0	0	0	0	0	0	0	0	0	0	0	0	0
0	0	0	0	0	0	0	0	0	0	0	0	0	0	0	0	0	0	0	0	0	0	0	0	0	0	0	0	0	0	0	0	0	0	0	0	0	0	0	0	0	0	0	0	0	0	0	0	0	0
0	0	0	0	0	0	0	0	0	0	0	0	0	0	0	0	0	0	0	0	0	0	0	0	0	0	0	0	0	0	0	0	0	0	0	0	0	0	0	0	0	0	0	0	0	0	0	0	0	0
0	0	0	0	0	0	0	0	0	0	0	0	0	0	0	0	0	0	0	0	0	0	0	0	0	0	0	0	0	0	0	0	0	0	0	0	0	0	0	0	0	0	0	0	0	0	0	0	0	0
OUTPUTS A
0	0	0	0	0	0	0	0	0	0	0	0	0	0	0	0	0	0	0	0	0	0	0	0	0	0	0	0	0	0	0	0	0	0	0	0	0	0	0	0	0	0	0	0	0	0	0	0	0	0
0	0	0	0	0	0	0	0	0	0	0	0	0	0	0	0	0	0	0	0	0	0	0	0	0	0	0	0	0	0	0	0	0	0	0	0	0	0	0	0	0	0	0	0	0	0	0	0	0	0
0	0	0	0	0	0	0	0	0	0	0	0	0	0	0	0	0	0	0	0	0	0	0	0	0	0	0	0	0	0	0	0	0	0	0	0	0	0	0	0	0	0	0	0	0	0	0	0	0	0
0	0	0	0	0	0	0	0	0	0	0	0	0	0	0	0	0	0	0	0	0	0	0	0	0	0	0	0	0	0	0	0	0	0	0	0	0	0	0	0	0	0	0	0	0	0	0	0	0	0
0	0	0	0	0	0	0	0	0	0	0	0	0	0	0	0	0	0	0	0	0	0	0	0	0	0	0	0	0	0	0	0	0	0	0	0	0	0	0	0	0	0	0	0	0	0	0	0	0	0
0	0	0	0	0	0	0	0	0	0	0	0	0	0	0	0	0	0	0	0	0	0	0	0	0	0	0	0	0	0	0	0	0	0	0	0	0	0	0	0	0	0	0	0	0	0	0	0	0	0
0	0	0	0	0	0	0	0	0	0	0	0	0	0	0	0	0	0	0	0	0	0	0	0	0	0	0	0	0	0	0	0	0	0	0	0	0	0	0	0	0	0	0	0	0	0	0	0	0	0
0	0	0	0	0	0	0	0	0	0	0	0	0	0	0	0	0	0	0	0	0	0	0	0	0	0	0	0	0	0	0	0	0	0	0	0	0	0	0	0	0	0	0	0	0	0	0	0	0	0
0	0	0	0	0	0	0	0	0	0	0	0	0	0	0	0	0	0	0	0	0	0	0	0	0	0	0	0	0	0	0	0	0	0	0	0	0	0	0	0	0	0	0	0	0	0	0	0	0	0
0	0	0	0	0	0	0	0	0	0	0	0	0	0	0	0	0	0	0	0	0	0	0	0	0	0	0	0	0	0	0	0	0	0	0	0	0	0	0	0	0	0	0	0	0	0	0	0	0	0
WEIGHTS A
0.7349	0.80948	0.80646	0.6134	0.72794	0.68477	0.66974	0.78956	0.82995	0.5716	0.7432	0.68897	0.85893	0.86724	0.73483	0.7701	0.77455	0.65467	0.62534	0.77935	0.73004	0.81902	0.69571	0.94109	0.65789	0.71489	0.7667	0.79491	0.83433	0.83852	0.71359	0.74125	0.78528	0.61227	0.73274	0.71821	0.83254	0.8825	0.79636	0.82774	0.84594	0.69631	0.83585	0.85522	0.78516	0.7188	0.75124	0.82879	0.74552	0.75591
0.7349	0.80948	0.80646	0.6134	0.72794	0.68477	0.66974	0.78956	0.82995	0.5716	0.7432	0.68897	0.85893	0.86724	0.73483	0.7701	0.77455	0.65467	0.62534	0.77935	0.73004	0.81902	0.69571	0.94109	0.65789	0.71489	0.7667	0.79491	0.83433	0.83852	0.71359	0.74125	0.78528	0.61227	0.73274	0.71821	0.83254	0.8825	0.79636	0.82774	0.84594	0.69631	0.83585	0.85522	0.78516	0.7188	0.75124	0.82879	0.74552	0.75591
1.478	1.5762	1.5069	1.5201	1.8499	2.0568	2.1152	1.3167	1.4555	1.5926	1.8578	2.2364	1.7409	1.2923	1.9166	1.6286	2.0164	2.2123	1.8207	1.5748	1.6067	1.6728	2.1032	1.1597	2.9322	2.1984	2.05	1.8239	1.4098	1.4253	2.1149	1.7496	2.0588	2.4698	1.8607	1.6919	1.3141	1.469	1.5081	1.8723	1.6319	1.8196	1.5302	1.4112	1.6558	1.9117	1.5672	1.3422	1.6427	1.6136
0.7349	0.80948	0.80646	0.6134	0.72794	0.68477	0.66974	0.78956	0.82995	0.5716	0.7432	0.68897	0.85893	0.86724	0.73483	0.7701	0.77455	0.65467	0.62534	0.77935	0.73004	0.81902	0.69571	0.94109	0.65789	0.71489	0.7667	0.79491	0.83433	0.83852	0.71359	0.74125	0.78528	0.61227	0.73274	0.71821	0.83254	0.8825	0.79636	0.82774	0.84594	0.69631	0.83585	0.85522	0.78516	0.7188	0.75124	0.82879	0.74552	0.75591
0.7349	0.80948	0.80646	0.6134	0.72794	0.68477	0.66974	0.78956	0.82995	0.5716	0.7432	0.68897	0.85893	0.86724	0.73483	0.7701	0.77455	0.65467	0.62534	0.77935	0.73004	0.81902	0.69571	0.94109	0.65789	0.71489	0.7667	0.79491	0.83433	0.83852	0.71359	0.74125	0.78528	0.61227	0.73274	0.71821	0.83254	0.8825	0.79636	0.82774	0.84594	0.69631	0.83585	0.85522	0.78516	0.7188	0.75124	0.82879	0.74552	0.75591
2.092	1.4318	1.7596	2.3509	1.6532	2.3807	1.7163	1.7912	1.5057	2.0855	1.9891	1.6177	1.3331	1.3894	1.7197	1.8165	1.9592	1.8385	1.9111	1.731	1.6736	1.3136	1.9449	1.1015	1.9233	1.4656	1.864	2.0805	1.6369	1.5524	1.7658	1.6241	1.2115	2.1014	1.6449	1.9677	2.0202	1.531	1.5584	1.4588	1.5571	1.7445	1.5705	1.2844	1.7099	2.3314	1.6927	1.6412	1.7005	2.0423
0.7349	0.80948	0.80646	0.6134	0.72794	0.68477	0.66974	0.78956	0.82995	0.5716	0.7432	0.68897	0.85893	0.86724	0.73483	0.7701	0.77455	0.65467	0.62534	0.77935	0.73004	0.81902	0.69571	0.94109	0.65789	0.71489	0.7667	0.79491	0.83433	0.83852	0.71359	0.74125	0.78528	0.61227	0.73274	0.71821	0.83254	0.8825	0.79636	0.82774	0.84594	0.69631	0.83585	0.85522	0.78516	0.7188	0.75124	0.82879	0.74552	0.75591
0.7349	0.80948	0.80646	0.6134	0.72794	0.68477	0.66974	0.78956	0.82995	0.5716	0.7432	0.68897	0.85893	0.86724	0.73483	0.7701	0.77455	0.65467	0.62534	0.77935	0.73004	0.81902	0.69571	0.94109	0.65789	0.71489	0.7667	0.79491	0.83433	0.83852	0.71359	0.74125	0.78528	0.61227	0.73274	0.71821	0.83254	0.8825	0.79636	0.82774	0.84594	0.69631	0.83585	0.85522	0.78516	0.7188	0.75124	0.82879	0.74552	0.75591
0.7349	0.80948	0.80646	0.6134	0.72794	0.68477	0.66974	0.78956	0.82995	0.5716	0.7432	0.68897	0.85893	0.86724	0.73483	0.7701	0.77455	0.65467	0.62534	0.77935	0.73004	0.81902	0.69571	0.94109	0.65789	0.71489	0.7667	0.79491	0.83433	0.83852	0.71359	0.74125	0.78528	0.61227	0.73274	0.71821	0.83254	0.8825	0.79636	0.82774	0.84594	0.69631	0.83585	0.85522	0.78516	0.7188	0.75124	0.82879	0.74552	0.75591
0.7349	0.80948	0.80646	0.6134	0.72794	0.68477	0.66974	0.78956	0.82995	0.5716	0.7432	0.68897	0.85893	0.86724	0.73483	0.7701	0.77455	0.65467	0.62534	0.77935	0.73004	0.81902	0.69571	0.94109	0.65789	0.71489	0.7667	0.79491	0.83433	0.83852	0.71359	0.74125	0.78528	0.61227	0.73274	0.71821	0.83254	0.8825	0.79636	0.82774	0.84594	0.69631	0.83585	0.85522	0.78516	0.7188	0.75124	0.82879	0.74552	0.75591
[truncated: 2,450 more columns]
