# Supplementary material for: Postsynaptic burst reactivation of hippocampal neurons enables associative plasticity of temporally discontiguous inputs
Source: eLife. 2022 Oct 13;11:e81071. doi: 10.7554/eLife.81071 (PMC9612916; doi:10.7554/eLife.81071)
Supplement: Source code 1. [file elife-81071-code1.zip]

Archive with 1 entries (1 files):
- 14-06-2022-ADV-eLife-81071/Code_Burst_DA_Fig6_and_Fig7.m
